# Supplementary material for: Clinical correlates of circulating cell-free DNA tumor fraction
Source: PLoS One. 2021 Aug 25;16(8):e0256436. doi: 10.1371/journal.pone.0256436 (PMC8386888; doi:10.1371/journal.pone.0256436)
Supplement: S1 Data — (ZIP) [file pone.0256436.s002.zip]

Archive with 6 entries (6 files):
- supplemental_data_crc_training.tsv
- supplemental_data_luc_validation.tsv
- supplemental_data_bc_training.tsv
- supplemental_data_crc_validation.tsv
- supplemental_data_luc_training.tsv
- supplemental_data_bc_validation.tsv
